# Supplementary material for: Environmental Investigation of Natural Radioactivity and Health Risk Assessment in Basaltic Volcanic Building Materials
Source: Toxics. 2025 Dec 22;14(1):15. doi: 10.3390/toxics14010015 (PMC12845954; doi:10.3390/toxics14010015)
Supplement: Supplementary file 1 [file toxics-14-00015-s001.zip]

Archive with 1 entries (1 files):
- toxics-4017300-supplementary.pdf
